# Supplementary material for: Pollution Characteristics, Spatial Distribution, and Evaluation of Heavy Metal(loid)s in Farmland Soils in a Typical Mountainous Hilly Area in China
Source: Foods. 2023 Feb 3;12(3):681. doi: 10.3390/foods12030681 (PMC9913997; doi:10.3390/foods12030681)
Supplement: Supplementary file 1 [file foods-12-00681-s001.zip]

Archive with 1 entries (1 files):
- foods-2031682-supplementary.pdf
